# Supplementary material for: Active robotic assistance for standing and sitting: experimental evaluation of handle trajectories
Source: J Neuroeng Rehabil. 2026 Feb 5;23:76. doi: 10.1186/s12984-025-01849-9 (PMC12930561; doi:10.1186/s12984-025-01849-9)
Supplement: Supplementary file 5 — Additional file 5: Mechanical Work by the Handles for Different Assistance Trajectories in Standing; Description: mechanical work exerted by both handles during sitting down normalized by the difference in potential gravitational energy difference between standing and sitting for the different assistance trajectories (columns: SH, IC, IL, ST, SS) and all 15 participants (rows) (Eq. 10, \documentclass[12pt]{minimal} \usepackage{amsmath} \usepackage{wasysym} \usepackage{amsfonts} \usepackage{amssymb} \usepackage{amsbsy} \usepackage{mathrsfs} \usepackage{upgreek} \setlength{\oddsidemargin}{-69pt} \begin{document}$$\overline{W}$$\end{document}, Table 6). [file 12984_2025_1849_MOESM5_ESM.csv]

0	0.308491984433882	0.559396666342477	0.501628131360742	0.568756201347769
0	-0.0979056948251823	-0.0119282548959279	0.514258146018984	0.35157680687544
0	-0.186642931113656	-0.0951373505329191	0.456394691369752	0.419820679946707
0	-0.00234378993123081	-0.0089261672557316	0.216971384747525	0.267250811553867
0	0.0381150262689104	0.154898454939046	0.398824471804187	0.513500820642899
0	0.172327065963208	0.353242542601272	0.267517955018864	0.391648540592459
0	0.379690692138808	0.524146056648099	0.594686930816745	0.615623608553495
0	0.358622037687065	0.427147426602649	0.583509639248348	0.600971102832246
0	0.577680621443749	0.576335013050631	0.636545510778776	0.567235630986641
0	0.163626949316167	0.217048346308914	0.403677506998439	0.258141549795464
0	0.168847096503345	0.349952725117227	0.403795285556989	0.361040744229957
0	0.225764342201385	0.147921865832564	0.273156920818225	0.249069303174817
0	-0.0146596938987299	0.117744370051622	0.321933525293738	0.247225846948627
0	0.590465800128634	0.400646909486207	0.456444778134805	0.465673622933493
0	0.0688152115998966	0.229771218506402	0.512672646460057	0.526185058698693
