# Supplementary material for: Active robotic assistance for standing and sitting: experimental evaluation of handle trajectories
Source: J Neuroeng Rehabil. 2026 Feb 5;23:76. doi: 10.1186/s12984-025-01849-9 (PMC12930561; doi:10.1186/s12984-025-01849-9)
Supplement: Supplementary file 6 — Additional file 6: Hip Extension Moment for Different Assistance Trajectories in Sitting; Description: peak hip extension moment during sitting down normalized by body weight and participant’s height for the different assistance trajectories (columns: SH, IC, IL, ST, SS) and all 15 participants (rows) (Eq. 6, \documentclass[12pt]{minimal} \usepackage{amsmath} \usepackage{wasysym} \usepackage{amsfonts} \usepackage{amssymb} \usepackage{amsbsy} \usepackage{mathrsfs} \usepackage{upgreek} \setlength{\oddsidemargin}{-69pt} \begin{document}$$\overline{M}_{h,max}$$\end{document}, Table 7). [file 12984_2025_1849_MOESM6_ESM.csv]

0.0334881805348026	0.0126909961264036	0.00467109218700446	0.00515545880577968	0.00593116425053418	0.00294267126234905
0.0689748045939172	0.0462766043755494	0.0154293262368295	0.0185510887829826	0.00824472274298095	0.00945119418334501
0.0404738292621255	0.0229256652265809	0.0118097523887089	0.0106114876218686	0.00932515272491742	0.00675596328124605
0.056580487922382	0.0326518262063723	0.00663682055600082	0.0060706411710519	0.0117502661479616	0.00271957444204379
0.0498212068973594	0.0395904735977579	0.00919614812882088	0.00972420741181729	0.00769245769208876	0.00306372091963005
0.0431495750813496	0.0121650788495854	0.00303387416608449	0.00302424497999892	0.0103774031074218	0.00539827233430469
0.0436270347338282	0.0212931086710932	0.00275095720570782	8.20612861276108e-05	0.00474234534132737	0.00304162930765913
0.049277217220186	0.0221809339146559	0.00308439824220277	0.00449710234353573	0.00596055537942958	0.000808149435430023
0.0509048833314458	0.0101089441702457	0.0142083167442824	0.0110660845843677	0.0056624578625517	0.00551799043856783
0.0599929225919756	0.0406090505366801	0.0368234995048366	0.0229828309837333	0.0226226004163533	0.0234142952112738
0.0624420200717872	0.0285577949590207	0.014776433768827	0.0139987064903388	0.0151919392004405	0.0115293724044837
0.035339937600655	0.0230743926168194	0.0121613947280285	0.0111131504265109	0.0129893062879062	0.00533263223941119
0.0424138907119861	0.028185089962198	0.0154945400913635	0.0145347031602919	0.0167887055578843	0.0176057782674395
0.0556698020081816	0.0300774830729672	0.0131519605944718	0.0100441237380969	0.00863966182349402	0.00786431024628375
0.0376722410702827	0.0151586828334281	0.00744846945492043	0.0106024503280762	0.00885552028430693	0.00324338656162522
