# Supplementary material for: Active robotic assistance for standing and sitting: experimental evaluation of handle trajectories
Source: J Neuroeng Rehabil. 2026 Feb 5;23:76. doi: 10.1186/s12984-025-01849-9 (PMC12930561; doi:10.1186/s12984-025-01849-9)
Supplement: Supplementary file 8 — Additional file 8: Vertical Handle Force for Different Assistance Trajectories in Sitting; Description: peak vertical force applied by both handles during sitting down normalized by body weight for the different assistance trajectories (columns: SH, IC, IL, ST, SS) and all 15 participants (rows) (Eq. 8, \documentclass[12pt]{minimal} \usepackage{amsmath} \usepackage{wasysym} \usepackage{amsfonts} \usepackage{amssymb} \usepackage{amsbsy} \usepackage{mathrsfs} \usepackage{upgreek} \setlength{\oddsidemargin}{-69pt} \begin{document}$$\overline{F}_{v,max}$$\end{document}, Table 7). [file 12984_2025_1849_MOESM8_ESM.csv]

0.499744819787319	0.614725526276964	0.6014994979286	0.750318252402407	0.623524761598883
0.501909154720154	0.232674454144407	0.241313672364262	0.663558818293424	0.437506053273877
0.576746502688878	0.227463468238175	0.383812948516043	0.633785372348415	0.630436031374298
0.408250954260972	0.408338778834906	0.391477466584529	0.42410328363184	0.38263296350467
0.134170440155698	0.391069255778361	0.531592238626219	0.456778726635223	0.560789003782902
0.470280352870681	0.43230236850105	0.462234801937277	0.496490561118347	0.615278971680659
0.34006584194128	0.680008244505952	0.708403087888814	0.744868676559383	0.649215947928703
0.303166414732548	0.632505219365611	0.631198231680625	0.721778079425778	0.709395153920327
0.493901416571349	0.618994605331462	0.641881395995977	0.673416827873543	0.590141059143516
0.0791622196169538	0.23340994380414	0.309777024965729	0.375230688701078	0.314910585035695
0.376936487438147	0.412144650836876	0.462175928894045	0.52029482602994	0.489475931086573
0.415585683991627	0.435249214318322	0.315730635830535	0.470121072439568	0.444716799226359
0.510786847593127	0.455305182006674	0.486273355707579	0.543835026844152	0.386704872605229
0.403951682200778	0.558289933305256	0.547948187717363	0.615269578452898	0.544997591421367
0.405904103784067	0.47036574854349	0.521164108685142	0.606830992876606	0.557984971925395
