# Supplementary material for: Active robotic assistance for standing and sitting: experimental evaluation of handle trajectories
Source: J Neuroeng Rehabil. 2026 Feb 5;23:76. doi: 10.1186/s12984-025-01849-9 (PMC12930561; doi:10.1186/s12984-025-01849-9)
Supplement: Supplementary file 9 — Additional file 9: Horizontal Handle Force for Different Assistance Trajectories in Sitting; Description: peak absolute horizontal force applied by both handles during sitting down normalized by body weight for the different assistance trajectories (Eq. 9, \documentclass[12pt]{minimal} \usepackage{amsmath} \usepackage{wasysym} \usepackage{amsfonts} \usepackage{amssymb} \usepackage{amsbsy} \usepackage{mathrsfs} \usepackage{upgreek} \setlength{\oddsidemargin}{-69pt} \begin{document}$$\overline{F}_{h,max}$$\end{document}, Table 7). [file 12984_2025_1849_MOESM9_ESM.csv]

0.102787861541723	0.201514353855884	0.126021721390545	0.233854388688575	0.112416361312288
0.295354829730174	0.0350238946377733	0.0507193146451884	0.0533844518752454	0.0289902715594612
0.171326790588302	0.0374307697183206	0.0554435234678527	0.109376427440423	0.11442661868393
0.122155768646002	0.0954868672198068	0.0968777889839351	0.102714552233825	0.0970201626849243
0.041474882484719	0.0674257954868022	0.0843931657998321	0.058425288059654	0.0890626306765268
0.165509171054454	0.0965828171744667	0.08678992207737	0.138318765901364	0.127847733971311
0.151088691369146	0.0924385895786538	0.144661449838367	0.169267800845141	0.0963383980979305
0.152220613662982	0.137486340275756	0.0908606702384337	0.131451241113971	0.116348993172959
0.0798311119214022	0.0924694893228969	0.0832151972884297	0.0824669431815738	0.0503716594059261
0.0972137310912696	0.02230610990011	0.0375971204386516	0.0762053360195925	0.0468895725270101
0.0819825656511902	0.0331675360895464	0.0291436869167958	0.0524119016549426	0.0350577428030371
0.110238019368701	0.0390543967329313	0.0389323908877118	0.078693253317876	0.0683221604575007
0.119752490855142	0.0482542767974267	0.0267322187719888	0.0590347869091889	0.0298348933767741
0.0716607467820146	0.103341217598393	0.0779473571716138	0.0657878898466984	0.0343168636710202
0.147394015654789	0.0330372421091179	0.0274409548804328	0.0549118303646324	0.0563201964990837
