# Supplementary material for: Active robotic assistance for standing and sitting: experimental evaluation of handle trajectories
Source: J Neuroeng Rehabil. 2026 Feb 5;23:76. doi: 10.1186/s12984-025-01849-9 (PMC12930561; doi:10.1186/s12984-025-01849-9)
Supplement: Supplementary file 10 — Additional file 10: Mechanical Work by the Handles for Different Assistance Trajectories in Sitting; Description: mechanical work exerted by both handles during sitting down normalized by the difference in potential gravitational energy difference between standing and sitting for the different assistance trajectories (columns: SH, IC, IL, ST, SS) and all 15 participants (rows) (Eq. 10, \documentclass[12pt]{minimal} \usepackage{amsmath} \usepackage{wasysym} \usepackage{amsfonts} \usepackage{amssymb} \usepackage{amsbsy} \usepackage{mathrsfs} \usepackage{upgreek} \setlength{\oddsidemargin}{-69pt} \begin{document}$$\overline{W}$$\end{document}, Table 7). [file 12984_2025_1849_MOESM10_ESM.csv]

0	-0.251786833474436	-0.37408337971465	-0.488247342421336	-0.53835048791867
0	-0.25022691506427	-0.0814529390822823	-0.571842698820855	-0.400153162522263
0	0.0621435859129624	0.00225640266324615	-0.250869691357758	-0.513932629490538
0	-0.103980434587463	-0.0734303266781615	-0.193865499071293	-0.231787586156052
0	-0.0303717133402703	-0.23404093545046	-0.278532769739115	-0.462814421364387
0	-0.28264014507265	-0.266200216209218	-0.265815561751541	-0.467021601338336
0	-0.332465732167423	-0.322524800145079	-0.508576320859887	-0.552866876146959
0	-0.492144496880781	-0.555182071115556	-0.590715923868271	-0.621099861264647
0	-0.224884544640962	-0.243447879698241	-0.528546998392849	-0.50168342814973
0	0.0292479627837688	-0.125077062842927	-0.022019698116405	-0.240197452289325
0	-0.40388963884387	-0.407873983772482	-0.367241815833793	-0.430234799598879
0	-0.26515924415329	-0.127504304370385	-0.239944815728258	-0.30130558134528
0	-0.107467315476724	-0.422476051167167	-0.360331758031279	-0.331681451332925
0	-0.475302771209562	-0.444441403567816	-0.471847818433539	-0.492259994327121
0	-0.4077297603563	-0.282198472305342	-0.37543847503421	-0.531162414827634
