# Supplementary material for: Active robotic assistance for standing and sitting: experimental evaluation of handle trajectories
Source: J Neuroeng Rehabil. 2026 Feb 5;23:76. doi: 10.1186/s12984-025-01849-9 (PMC12930561; doi:10.1186/s12984-025-01849-9)
Supplement: Supplementary file 11 — Additional file 11: Hip Extension Moment for Different Velocities in Standing; Description: peak hip extension moment during standing up normalized by body weight and participant’s height for the different velocities (columns: T15, T20, T25, T30) and all 15 participants (rows) (Eq. 6, \documentclass[12pt]{minimal} \usepackage{amsmath} \usepackage{wasysym} \usepackage{amsfonts} \usepackage{amssymb} \usepackage{amsbsy} \usepackage{mathrsfs} \usepackage{upgreek} \setlength{\oddsidemargin}{-69pt} \begin{document}$$\overline{M}_{h,max}$$\end{document}, Table 8). [file 12984_2025_1849_MOESM11_ESM.csv]

0.0050596905279209	0.0050222480617779	0.00433525300439412	0.00637726480221109
0.00965736592467798	0.0132497614151478	0.012708278847357	0.0118249154268862
0.00761668386072913	0.00767242539758608	0.00893771934271528	0.00779674101081584
0.00153085869467354	0.0033945902714496	0.00244690922982236	0.00354188271025272
0.00232021049928464	0.00405926491655902	0.00497186377351678	0.00442260617282585
0.00351120900392433	0.00754973410579011	0.00488299384084794	0.0042887261604641
0.00546632569699205	0.00345785678699619	0.00493588635126168	0.0069344703028468
0.00602860495072392	0.00700466671046527	0.00753331602291289	0.0111333606298783
0.006946066760831	0.00632429448141279	0.00599082732155497	0.00681596960962419
0.00547028954431971	0.010626189918744	0.0114533292960423	0.0132180768143622
0.00537166582353786	0.0101154456330358	0.0139702188783614	0.0145779181432268
0.0097502036534131	0.00945917204832346	0.010267692068752	0.0128829226933777
0.0145448974684387	0.0189129180601533	0.0187982425643229	0.0155769841430587
0.0118805794783555	0.0112997089223154	0.012435118084541	0.0107597827410911
0.00328984812214996	0.00454096330194801	0.0044839162533548	0.00512130131940687
