# Supplementary material for: Active robotic assistance for standing and sitting: experimental evaluation of handle trajectories
Source: J Neuroeng Rehabil. 2026 Feb 5;23:76. doi: 10.1186/s12984-025-01849-9 (PMC12930561; doi:10.1186/s12984-025-01849-9)
Supplement: Supplementary file 12 — Additional file 12: Knee Extension Moment for Different Velocities in Standing; Description: peak knee extension moment during standing up normalized by body weight and participant’s height for the different velocities (columns: T15, T20, T25, T30) and all 15 participants (rows) (Eq. 7, \documentclass[12pt]{minimal} \usepackage{amsmath} \usepackage{wasysym} \usepackage{amsfonts} \usepackage{amssymb} \usepackage{amsbsy} \usepackage{mathrsfs} \usepackage{upgreek} \setlength{\oddsidemargin}{-69pt} \begin{document}$$\overline{M}_{k,max}$$\end{document}, Table 8). [file 12984_2025_1849_MOESM12_ESM.csv]

0.0155946138265938	0.0195901703313636	0.0164980437563111	0.0196123077857235
0.0237905221570281	0.0282616946979864	0.0293714784384606	0.0264176681897485
0.0205082475597995	0.0246622762743038	0.0209955102422998	0.0213894669696168
0.0187095616670931	0.0127304880400443	0.0171129871812274	0.0176444671717482
0.0131776712679887	0.0143447150367488	0.0110913050860341	0.0144395149275976
0.0129453543919367	0.0178227820436248	0.0140974138340841	0.0132557575293096
0.00992975315816873	0.0100556176850999	0.0129268172342547	0.0103445491865059
0.017166464875302	0.0156376334569214	0.0189919679147974	0.019411060515998
0.0235551283016864	0.0251937538484761	0.0177168241319709	0.0178936421201716
0.0306934267668147	0.0287880078116901	0.0252541117012125	0.0302137011510811
0.0221347992409395	0.0269788715833801	0.029649834506631	0.028363210363003
0.0284207423093125	0.0289752638925425	0.0272495016402942	0.0297210470654343
0.0223885970376974	0.0271704583960274	0.0302806215104466	0.0315147959693615
0.0214704634487502	0.0285220331151087	0.0265104059078151	0.0264963977454411
0.0158730996912661	0.025039476563183	0.0211204037735401	0.0196503704808304
