# Supplementary material for: Active robotic assistance for standing and sitting: experimental evaluation of handle trajectories
Source: J Neuroeng Rehabil. 2026 Feb 5;23:76. doi: 10.1186/s12984-025-01849-9 (PMC12930561; doi:10.1186/s12984-025-01849-9)
Supplement: Supplementary file 14 — Additional file 14: Horizontal Handle Force for Different Velocities in Standing; Description: peak absolute horizontal force applied by both handles during standing up normalized by body weight for the different velocities (columns: T15, T20, T25, T30) and all 15 participants (rows) (Eq. 9, \documentclass[12pt]{minimal} \usepackage{amsmath} \usepackage{wasysym} \usepackage{amsfonts} \usepackage{amssymb} \usepackage{amsbsy} \usepackage{mathrsfs} \usepackage{upgreek} \setlength{\oddsidemargin}{-69pt} \begin{document}$$\overline{F}_{h,max}$$\end{document}, Table 8). [file 12984_2025_1849_MOESM14_ESM.csv]

0.200592218781588	0.121887687958604	0.168196024864105	0.0736416613564719
0.0346496954103025	0.0283598088533491	0.0211525930592728	0.0198183409170105
0.0363725073501231	0.0283134178549061	0.0314830303328945	0.0279017666927372
0.235451306263105	0.240503783281216	0.212559572454404	0.200217736230344
0.139200207724944	0.064854590240172	0.0949499904956719	0.0464683498544918
0.198445462115673	0.112261605340033	0.120777438128027	0.146742985754122
0.17084873503926	0.153291491051676	0.129768521490287	0.1087291054424
0.110917221068939	0.0786433070538919	0.0706877761097436	0.0699597819141647
0.0822962856086572	0.0840035570439676	0.0685018975121771	0.0698700911840025
0.0583989744534875	0.030790312125082	0.0527407550008771	0.0265879999386065
0.0990387129262326	0.0574878029521669	0.0297377712626173	0.0344867172788421
0.0427569297277688	0.0283184022333462	0.0212539137597567	0.0198744248638662
0.0525068159540851	0.0392970101114945	0.0392397055726139	0.0305464159297466
0.0236355775322884	0.0200375672855958	0.0367272687862164	0.0314271409658176
0.119809033700904	0.0594470161590688	0.0488726362895473	0.0474960048491243
