# Supplementary material for: Active robotic assistance for standing and sitting: experimental evaluation of handle trajectories
Source: J Neuroeng Rehabil. 2026 Feb 5;23:76. doi: 10.1186/s12984-025-01849-9 (PMC12930561; doi:10.1186/s12984-025-01849-9)
Supplement: Supplementary file 15 — Additional file 15: Mechanical Work by the Handles for Different Velocities in Standing; Description: mechanical work exerted by both handles during sitting down normalized by the difference in potential gravitational energy difference between standing and sitting for the different velocities (columns: T15, T20, T25, T30) and all 15 participants (rows) (Eq. 10, \documentclass[12pt]{minimal} \usepackage{amsmath} \usepackage{wasysym} \usepackage{amsfonts} \usepackage{amssymb} \usepackage{amsbsy} \usepackage{mathrsfs} \usepackage{upgreek} \setlength{\oddsidemargin}{-69pt} \begin{document}$$\overline{W}$$\end{document}, Table 8). [file 12984_2025_1849_MOESM15_ESM.csv]

0.63188823123958	0.503212997939013	0.604132296634665	0.580105399802764
0.446753032212322	0.229327286124927	0.221048270251065	0.512650364527927
0.649176034954459	0.366079161905863	0.278231211503256	0.399298010680084
0.276963116864529	0.382365136279116	0.29340960463346	0.247525741039539
0.421045330632101	0.147274844157198	0.565979068051066	0.275434143316705
0.330174394350826	0.292566435523517	0.330244068932236	0.329692816851006
0.674540903097441	0.725508562027243	0.67899760391821	0.637361892581012
0.601833616643491	0.542602710039008	0.577428957422778	0.552325260775382
0.584959286679872	0.568449297287183	0.563253366314165	0.606575449085082
0.483717561849296	0.396684745298135	0.411625888016392	0.297053435096028
0.624761805299805	0.506974385357937	0.417549393360269	0.403531839762515
0.274768987533607	0.202631804493654	0.376564931329186	0.260552273778044
0.422696526288367	0.327338006940183	0.165576540233715	0.204837993790001
0.440491358310184	0.369090443149339	0.357226549539037	0.434526508265876
0.598533239233767	0.460214502554043	0.495466856310261	0.486890909452877
