# Supplementary material for: Active robotic assistance for standing and sitting: experimental evaluation of handle trajectories
Source: J Neuroeng Rehabil. 2026 Feb 5;23:76. doi: 10.1186/s12984-025-01849-9 (PMC12930561; doi:10.1186/s12984-025-01849-9)
Supplement: Supplementary file 16 — Additional file 16: Hip Extension Moment for Different Velocities in Sitting; Description: peak hip extension moment during sitting down normalized by body weight and participant’s height for the different velocities (columns: T15, T20, T25, T30) and all 15 participants (rows) (Eq. 6, \documentclass[12pt]{minimal} \usepackage{amsmath} \usepackage{wasysym} \usepackage{amsfonts} \usepackage{amssymb} \usepackage{amsbsy} \usepackage{mathrsfs} \usepackage{upgreek} \setlength{\oddsidemargin}{-69pt} \begin{document}$$\overline{M}_{h,max}$$\end{document}, Table 9). [file 12984_2025_1849_MOESM16_ESM.csv]

0.000845711198147808	0.003191789178536	0.00052776574802854	0.00173802144767704
0.00845452581232026	0.00818205343321635	0.0128836802971007	0.0116286249930854
0.00930932380352801	0.00792489211560431	0.00865698830136683	0.00725117403484026
0.00452467588273099	0.00279542530563264	0.00354519670046619	0.00240027994301515
0.00377246575860364	0.00184684811360854	0.00187498313122252	0.0024102813208182
0.00639820898360481	0.00517673442771441	0.00683352686454794	0.00532885982110527
0.00279414667426818	0.00107272755957213	0.00177433385098073	0.00330048668676771
0.00489149932766679	0.00268286773855189	0.0020296787659558	0.00260531253581638
0.00685971619282597	0.00995072152043585	0.00454235217276808	0.00317534315310486
0.0143757139719006	0.0117316349963143	0.011055587767342	0.0140897693142129
0.00369349968225822	0.00828596974745572	0.0061858862313794	0.00567108582175031
0.00407564132464562	0.00680193843636052	0.00501940796410649	0.00496546330226549
0.0188454186034461	0.0167168773317944	0.0155828565170027	0.0161458312209443
0.00715652054786931	0.00997942763544989	0.0136345177502175	0.0102538372416013
0.00864357391155888	0.00702084119716712	0.00688163954817227	0.00655956256292815
