# Supplementary material for: Active robotic assistance for standing and sitting: experimental evaluation of handle trajectories
Source: J Neuroeng Rehabil. 2026 Feb 5;23:76. doi: 10.1186/s12984-025-01849-9 (PMC12930561; doi:10.1186/s12984-025-01849-9)
Supplement: Supplementary file 18 — Additional file 18: Vertical Handle Force for Different Velocities in Sitting; Description: peak vertical force applied by both handles during sitting down normalized by body weight for the different velocities (columns: T15, T20, T25, T30) and all 15 participants (rows) (Eq. 8, \documentclass[12pt]{minimal} \usepackage{amsmath} \usepackage{wasysym} \usepackage{amsfonts} \usepackage{amssymb} \usepackage{amsbsy} \usepackage{mathrsfs} \usepackage{upgreek} \setlength{\oddsidemargin}{-69pt} \begin{document}$$\overline{F}_{v,max}$$\end{document}, Table 9). [file 12984_2025_1849_MOESM18_ESM.csv]

0.737965489164168	0.552456977548744	0.711412435491959	0.726952234872187
0.539599142778709	0.424583688704423	0.295261417241716	0.54834478590564
0.673904855319674	0.544365167109432	0.490758342241174	0.567452364612361
0.351546506757188	0.46626329351137	0.396665133054094	0.360278986070727
0.510174626832306	0.217107884040353	0.628934767670402	0.414912594041895
0.475222044683821	0.477635751251495	0.414239783319592	0.434601793752338
0.737166618719751	0.748831521562307	0.668705261540232	0.631701300461563
0.730797563183996	0.655889058267024	0.675060668144928	0.690478733640073
0.607482417544726	0.523425936159957	0.622436872528508	0.606752418240406
0.470405007271567	0.433437542784733	0.440084778990237	0.34588728208615
0.618997982487467	0.500316371695898	0.507490126658392	0.529174324380748
0.463236818080126	0.385760191320806	0.537613293412672	0.452316382270035
0.422279615418966	0.447383630104034	0.376463135860966	0.416083632127057
0.531643509318935	0.532580357930885	0.426118683822152	0.481742317709118
0.536394483068786	0.481702790061127	0.525660749700167	0.510423855004075
