# Supplementary material for: Active robotic assistance for standing and sitting: experimental evaluation of handle trajectories
Source: J Neuroeng Rehabil. 2026 Feb 5;23:76. doi: 10.1186/s12984-025-01849-9 (PMC12930561; doi:10.1186/s12984-025-01849-9)
Supplement: Supplementary file 19 — Additional file 19: Horizontal Handle Force for Different Velocities in Sitting; Description: peak absolute horizontal force applied by both handles during sitting down normalized by body weight for the different velocities (columns: T15, T20, T25, T30) and all 15 participan ts (rows) (Eq. 9, \documentclass[12pt]{minimal} \usepackage{amsmath} \usepackage{wasysym} \usepackage{amsfonts} \usepackage{amssymb} \usepackage{amsbsy} \usepackage{mathrsfs} \usepackage{upgreek} \setlength{\oddsidemargin}{-69pt} \begin{document}$$\overline{F}_{h,max}$$\end{document}, Table 9). [file 12984_2025_1849_MOESM19_ESM.csv]

0.227473243457255	0.123327911351577	0.201907298113936	0.167562786704448
0.039743396120064	0.0324795424967452	0.0350334845293177	0.0352818887997088
0.0760064181691335	0.102425892445818	0.113818257771169	0.104089007070896
0.0756703191332953	0.124167556411068	0.125049235419973	0.126509655080229
0.101658094140862	0.0668848166905557	0.0933539184734238	0.0616349690940687
0.110053106410597	0.103767163303742	0.0593493255662375	0.0922666000840542
0.136482930873555	0.131444040389349	0.0825175003265268	0.0767245706044055
0.12895391869662	0.0963756130791842	0.11264487744406	0.119083885556036
0.0689469643334988	0.0483459112792152	0.103007022074309	0.0696102517372131
0.063114553219127	0.0395700294097447	0.0395167075594364	0.0233470780153431
0.0816233516191288	0.0268010080252969	0.0411667276278631	0.0493939409350637
0.0607431339986579	0.0373763897613368	0.0663731079283876	0.0882294627853228
0.0396489503151946	0.0541957927158866	0.0299451763356289	0.0399791299960461
0.0365300196595988	0.0333790028500601	0.0569914786683994	0.0338982724893543
0.0521027358137863	0.0276461013334562	0.0349194275572195	0.0398320263732629
