# Supplementary material for: Active robotic assistance for standing and sitting: experimental evaluation of handle trajectories
Source: J Neuroeng Rehabil. 2026 Feb 5;23:76. doi: 10.1186/s12984-025-01849-9 (PMC12930561; doi:10.1186/s12984-025-01849-9)
Supplement: Supplementary file 20 — Additional file 20: Mechanical Work by the Handles for Different Velocities in Sitting; Description: mechanical work exerted by both handles during sitting down normalized by the difference in potential gravitational energy difference between standing and sitting for the different velocities (columns: T15, T20, T25, T30) and all 15 participants (rows) (Eq. 10, \documentclass[12pt]{minimal} \usepackage{amsmath} \usepackage{wasysym} \usepackage{amsfonts} \usepackage{amssymb} \usepackage{amsbsy} \usepackage{mathrsfs} \usepackage{upgreek} \setlength{\oddsidemargin}{-69pt} \begin{document}$$\overline{W}$$\end{document}, Table 9). [file 12984_2025_1849_MOESM20_ESM.csv]

-0.592055063773602	-0.492721903932105	-0.580039364390894	-0.607074286744943
-0.484900369705119	-0.37602949514745	-0.232314002324716	-0.524274349495568
-0.474144406103279	-0.334607552625598	-0.319741263076957	-0.426157140191265
-0.208792728008181	-0.331718124108254	-0.2379490456668	-0.19792976225241
-0.392439894426241	-0.167782898705482	-0.595434233056694	-0.345467735682901
-0.318820482042362	-0.33809516262379	-0.293554866558552	-0.293791604379056
-0.581690871932559	-0.640618653124491	-0.610045773944805	-0.60289437063554
-0.584690764346642	-0.583473153817573	-0.612250156667763	-0.630001904817838
-0.47365458347506	-0.454796820982997	-0.570888961446219	-0.543047705181327
-0.411531259823958	-0.394669153158214	-0.408111587939305	-0.231802474663518
-0.542689346494536	-0.487264689532787	-0.464786099938517	-0.516995874967435
-0.351724173565511	-0.286269537557074	-0.453972896411746	-0.318329545447308
-0.414178949097765	-0.443669760872517	-0.334889977542443	-0.370923386544347
-0.472553900117744	-0.505332966612308	-0.444992218458309	-0.465401680950408
-0.52493687620196	-0.474110904687194	-0.497601755929651	-0.483653527926932
